# Supplementary material for: Neuromuscular function of the quadriceps muscle during isometric maximal, submaximal and submaximal fatiguing voluntary contractions in knee osteoarthrosis patients
Source: PLoS One. 2017 May 15;12(5):e0176976. doi: 10.1371/journal.pone.0176976 (PMC5432168; doi:10.1371/journal.pone.0176976)
Supplement: S1 Dataset — (XLSX) [file pone.0176976.s001.xlsx]

## Sheet: data
group	sex	age	height	weight	BMI	physical activity	Pain at rest	Pain RTT	Pain IMVC	Pain ISVC	Pain ISFVC	JPS MAE 50°	JPS MAE 30°	RT Mean	PMT RF Mean	PMT VL Mean	MT RF Mean	MT VL Mean	RT Fastest	PMT RF Fastest	PMT VL Fastest	MT RF Fastest	MT VL Fastest	IMVT	RMSEMG-RFIMVT	RMSEMG-VLIMVT	RMSEMG-BFIMVT	RMSEMG-RF 20% IMVT	RMSEMG-RF 40% IMVT	RMSEMG-RF 60% IMVT	RMSEMG-VL 20% IMVT	RMSEMG-VL 40% IMVT	RMSEMG-VL 60% IMVT	RMSEMG-BF 20% IMVT	RMSEMG-BF 40% IMVT	RMSEMG-BF 60% IMVT	Time to task failure	MAE 20% IMVT	MAE 40% IMVT	MAE 60% IMVT	SD 20% IMVT	SD 40% IMVT	SD 60% IMVT	CV 20% IMVT	CV 40% IMVT	CV 60% IMVT	MNF 20% IMVT	MNF 40% IMVT	MNF 60% IMVT
1	2	73	1.6	71	27.7344	0	6	1.5	7.5	5.5	5	18.186	14.986	0.392	0.2699	0.3131	0.1221	0.0789	0.256	0.28	0.28	0.024	0.024	29.7842	49.9948	69.5249	26.572	12.3616	20.9557	28.2089	21.7283	30.9433	36.3901	27.387	39.1012	60.7915	60.6	4.86812	2.3732	4.60607	0.332709	0.479051	0.880033	4.617	2.67757	3.4248	0.879942	0.607253	0.605811
1	2	58	1.57	85	34.4842	0	4	5.1	3	1.3	2	9.892	9.332	0.2448	0.1625	0.1858	0.0823	0.0562	0.161	0.133	0.108	0.028	0.025	128.559	71.4896	122.019	27.6582	14.2549	20.7465	31.1912	17.9772	27.5354	40.4031	13.5579	19.3787	33.2251	304	2.83031	2.56243	0.992381	0.691581	0.951183	1.04462	2.50862	1.72826	1.23732	0.83802	1.01792	0.926148
1	2	53	1.82	93	28.0763	0	5	0	7	5	4.5			0.2934	0.2492	0.2411	0.0442	0.0523	0.237	0.19	0.178	0.053	0.065	132.149	87.3541	108.113	22.7951	13.983	32.0069	43.4851	38.15	53.7653	66.1556	30.3217	43.5865	60.1683	89.3	2.85992	1.79278	1.87541	0.856142	1.19472	1.94386	3.795	2.21035	2.38702	1.76964	2.80236	3.13385
1	2	71	1.58	63	25.2363	0	10	6	9	8.5	8.5			0.2705	0.1985	0.1975	0.072	0.073	0.217	0.161	0.168	0.056	0.049	45.6096	44.7424	60.1662	9.87905	51.0074	55.3517	71.4309	22.746	41.6787	51.2799	46.8705	40.9631	52.859	159	8.36095	2.70232	1.39447	0.277163	0.509023	0.578235	3.47	2.22967	1.64984	1.04723	0.787074	0.694079
1	2	59	1.63	111	41.778	0	7	2	8.5	6.5	6	9.56	1.08	0.3246	0.2559	0.2442	0.0687	0.0804	0.258	0.131	0.129	0.127	0.129	34.1107	15.5083	25.4504	8.29047	15.9766	42.6507	42.477	17.7649	48.7532	53.8141	24.8948	41.8416	42.1123	355	1.58013	1.66456	2.14534	0.147487	0.329698	0.530426	2.0286	1.83776	2.41032	1.4381	1.14869	1.00696
1	1	77	1.75	75	24.4898	0	1.5	2.2	1.5	2	3	12.054	15.548	0.3223	0.26	0.259	0.0623	0.0633	0.264	0.188	0.21	0.076	0.054	50.2525	67.8306	67.5043	16.0634	27.9631	48.566	61.5107	42.5841	49.0927	64.114	17.9853	23.3388	26.9653	147	2.88902	5.77226	3.75438	0.225925	0.334699	0.322228	2.21444	1.70998	1.07349	0.924439	0.780273	1.13856
1	2	61	1.61	100	38.5788	0	5.5	0	7	4.5	5	9.668	5.758	0.4242	0.333	0.3251	0.0912	0.0991	0.276	0.203	0.182	0.073	0.094	80.2908	29.0337	24.0903	11.9705	14.3279	30.5544	55.4637	33.9931	46.9004	74.5002	28.321	46.0544	63.5976	446	7.95831	2.4362	2.06169	0.48764	0.596227	1.04827	2.6992	1.74919	2.07225	0.645815	0.926854	0.921499
1	1	69	1.78	101	31.8773	0	10	5	9.5	8	8.5	13.332	8.066	0.2845	0.1872	0.1869	0.0973	0.0976	0.249	0.159	0.155	0.09	0.094	101.242	25.582	25.8282	61.5466	23.3194	43.2936	74.8117	33.9453	62.6506	105.365	23.9367	29.5407	36.965	419	2.4424	2.26452	1.75583	0.501317	0.714653	1.28538	2.3882	1.74428	2.07988	1.39352	1.39731	1.74832
1	2	56	1.74	85	28.075	0	5.5	0	7	5	4.5	27.614	21.868	0.2752	0.1886	0.1967	0.0866	0.0785	0.234	0.144	0.151	0.09	0.083	57.3421	30.9406	20.2097	8.03161	27.6648	55.239	76.0805	23.981	50.3744	67.8754	24.7359	50.9723	70.2105	46.7	6.4572	3.95514	3.01995	0.417538	1.05118	0.916575	3.21686	4.1254	2.41166	0.877602	0.644262	1.88324
1	2	77	1.7	83	28.7197	0	3	1	2.5	2	1.5	36.44	12.96	0.2613	0.2105	0.204	0.0508	0.0573	0.2	0.159	0.159	0.041	0.041	127.533	70.5227	139.163	29.8493	9.75362	17.1811	30.9486	10.0949	15.7032	27.4891	10.2646	18.6597	33.4601	210	12.8772	3.09814	2.08427	1.83624	1.93985	1.93761	5.87234	3.41176	2.27095	0.602279	0.565674	1.07447
1	1	54	1.83	130	38.8187	0	8	1.5	3.2	2.8	3	13.266	14.12	0.2107	0.1559	0.1564	0.0548	0.0543	0.178	0.131	0.131	0.047	0.047	243.049	104.32	146.606	26.6678	50.2289	65.6457	95.5096	36.0026	47.7675	75.1014	26.8667	38.3664	66.4768	136	2.66133	2.67162	1.48909	1.10085	1.45852	2.4991	2.22579	1.47613	1.64705	0.953028	1.17408	0.925256
1	1	55	1.73	106	35.4172	0	1	2.2	1.5	2	3	12.26	9.88	0.2388	0.2131	0.1889	0.0257	0.0499	0.178	0.15	0.153	0.028	0.025	224.562	78.2874	384.879	21.2506	15.0823	36.8267	79.2758	34.0441	46.7185	74.783	31.2341	48.703	77.5141	30.8	2.76365	1.49002	2.29736	0.849734	1.61913	3.7604	1.78335	1.71887	2.6892	0.862109	1.80894	1.18803
1	1	76	1.87	82	23.4493	2	3	1.5	2.1	1.1	1	11.88	8.72	0.2026	0.1378	0.1513	0.0648	0.0513	0.163	0.1378	0.1513	0.0648	0.0513	195.474	211.131	249.302	51.6484	45.7689	55.6252	80.3236	35.6437	64.0611	81.4297	14.9913	29.5696	42.1746	139	2.89786	1.24751	1.41263	0.913491	1.27384	1.70471	2.34472	1.60866	1.44486	0.698748	1.75967	1.37226
1	1	75	1.75	121	39.5102	0	4.5	5.1	3	1.3	2	10.98	8.48	0.2847	0.2028	0.267	0.0819	0.0177	0.207	0.194	0.189	0.013	0.018	110.163	68.5794	183.459	45.5812	5.73704	48.2623	53.1038	8.14125	33.0791	46.1048	6.88017	14.6907	25.0028	158	3.28531	3.5385	2.36554	0.384592	1.72922	1.71386	1.62832	3.70848	2.46219	0.693146	0.625952	1.42397
1	2	76	1.59	78.9	31.2092	0	7.9	0	4.5	3	3	11.64	8.6	0.1969	0.12849	0.12576	0.06841	0.07114	0.147	0.0903	0.083	0.0567	0.064	73.7212	31.5875	50.3511	11.8515	13.0088	35.0414	53.6269	25.6785	41.9642	61.1903	16.0779	25.6239	43.3504	503	2.67217	2.6664	2.32893	0.386245	0.492108	1.22552	2.54435	1.63393	2.60967	0.985289	1.27701	1.20202
1	2	75	1.58	97.7	39.1364	0	5	0	5	4	3	6.9	12.8	0.3142	0.2234	0.2437	0.0908	0.0705	0.246	0.171	0.171	0.075	0.075	106.29	18.4107	17.4277	11.8712	20.7952	33.1227	57.1105	13.8387	24.9371	46.0375	24.2649	55.5778	59.7131	293	2.28798	2.35682	1.85823	0.283179	1.19322	1.38428	1.25011	2.6677	2.07203	0.90892	0.768108	1.58435
1	2	71	1.64	94	34.9494	1	4.5	5.1	3	1.3	2	7.72	9.58	0.3132	0.2421	0.2422	0.0711	0.071	0.232	0.146	0.157	0.086	0.075	81.7374	26.3816	33.123	14.3227	17.8589	36.2677	47.2374	20.1366	35.8659	48.2788	21.84	35.9102	40.9065	150	3.06127	3.10516	1.85629	0.589543	0.657942	1.19213	3.42977	1.93783	2.26279	0.959297	1.29541	1.0101
1	2	69	1.64	89	33.0904	2	4	1.5	2.1	1.1	1	18.72	9.98	0.4524	0.277	0.2904	0.1754	0.162	0.367	0.238	0.178	0.129	0.189	120.573	47.8064	42.8229	33.7689	18.6399	28.5721	41.0531	28.3903	39.9403	62.0037	24.4656	36.4271	55.9584	394	3.32724	1.90112	1.52818	0.812089	0.8984	1.20506	3.20822	1.8467	1.64194	1.09429	0.874576	0.962679
1	2	58	1.56	95	39.0368	0	5.6	0	7	5	4.5	8.34	6.16	0.2644	0.1879	0.1908	0.0765	0.0736	0.22	0.136	0.136	0.084	0.084	90.9769	66.7041	80.0047	0.104507	25.4254	42.9391	64.9867	24.0151	39.7544	63.6761	102.632	102.803	103.498	93.5	8.12057	2.44901	2.80525	0.79303	0.59497	1.67303	4.01584	1.57229	2.97534	0.855471	0.958349	0.757872
1	1	70	1.57	65	26.3702	0	5	0	2	1	2	25.02	19.36	0.263	0.2125	0.3154	0.0505	-0.0524	0.19	0.15	0.263	0.04	-0.073	100.505	123.771	247.842	57.487	13.5203	22.1282	59.9754	7.09533	7.65557	27.1916	3.90982	7.98883	34.7937	106	3.49733	0.621548	2.71679	0.370121	0.234063	0.574838	1.7106	0.524589	0.873371	1.48068	0.711714	1.49431
2	2	55	1.62	70	26.6728	0	0	0	0	0	0	3.426	8.028	0.4314	0.3591	0.3573	0.0723	0.0741	0.283	0.217	0.188	0.066	0.095	160.131	70.5812	127.556	16.2767	14.3826	27.7074	50.1429	15.4958	29.5646	47.4793	31.2302	46.0008	65.1701	143	2.23188	2.16913	1.72795	0.703835	1.17775	1.97986	2.11953	1.77871	1.94874	0.76384	0.72913	0.773204
2	2	57	1.75	63	20.5714	4	0	0	0	0	0	7.974	1.512	0.2171	0.1604	0.1832	0.0567	0.0339	0.187	0.136	0.15	0.051	0.037	202.604	199.88	190.894	23.1889	33.7417	40.688	54.9572	21.0572	33.9119	48.7498	21.2016	37.072	51.9008	276	1.99312	2.02813	0.901657	0.672396	1.03643	1.20912	1.5886	1.21691	0.958039	2.05733	1.71627	1.87077
2	2	59	1.69	86.6	30.3211	3	0	0	0	0	0	10.466	8.322	0.2376	0.1789	0.2092	0.0587	0.0284	0.208	0.185	0.191	0.023	0.017	179.886	83.6931	62.0779	20.7055	24.3476	37.8431	66.215	13.0035	24.5878	43.6086	19.3105	32.2854	52.9499	468	2.32425	1.61994	1.41536	0.844076	1.14004	2.04129	2.22638	1.50144	1.76557	0.980899	1.32145	1.21555
2	1	59	1.74	84	27.7447	0	0	0	0	0	0	10.256	9.534	0.2506	0.2036	0.2201	0.0522222	0.0305	0.199	0.163	0.17	0.036	0.029	278.318	118.077	256.229	18.4626	43.2759	66.1786	119.49	11.7001	27.282	52.0358	28.5479	50.2574	82.6704	249.127	1.80852	1.1723	2.86057	0.913806	1.70011	5.76551	1.60871	1.47924	3.39561	1.36215	2.09438	1.18438
2	1	61	1.85	98	28.634	0	0	0	0	0	0	3.732	1.774	0.3738	0.2294	0.2464	0.1444	0.1274	0.27	0.171	0.177	0.099	0.093	154.633	86.7531	136.429	17.6278	34.1056	16.3852	31.2474	22.513	47.2	76.5075	15.6272	28.8011	46.7451	135.06	2.81903	3.3148	3.13106	0.942155	1.51379	2.7146	2.99311	2.41387	2.88081	0.654148	1.09137	0.814127
2	2	59	1.67	54	19.3625	0	0	0	0	0	0	14.806	7.826		0.2095	0.2277	0.0636	0.0454	0.212	0.156	0.175	0.056	0.037	79.4522	105.211	148.131	28.7497	36.4449	54.6428	83.7945	21.44	44.265	61.1273	27.4675	45.3596	65.5679	207.63	3.08673	3.74396	3.05559	0.392921	0.646553	2.04772	2.37166	1.97111	4.09334	0.838589	1.3735	1.051
2	2	71	1.72	75	25.3515	1	0	0	0	0	0	4.12	2.32	0.31725	0.21925	0.23025	0.098	0.087	0.241	0.173	0.173	0.068	0.068	168.527	59.7122	114.847	14.5793	28.9165	50.4502	64.7277	20.9488	36.4713	48.8259	53.2438	62.4905	77.9301	239.52	2.83633	2.12183	2.62348	1.02879	1.7316	2.90651	2.89356	2.46989	2.83427	1.06758	1.43661	1.22058
2	1	72	1.9	99	27.4238	1	0	0	0	0	0	9.54	6.28	0.2493	0.1926	0.2016	0.0567	0.0477	0.193	0.128	0.12	0.065	0.073	200.587	226.052	278.567	9.315	31.8154	62.406	75.2255	22.7831	34.7283	51.0664	218.015	92.6422	73.9858	168.25	2.38611	1.72259	1.97486	1.22706	1.5869	2.52705	3.05871	1.97976	2.09469	1.04644	1.21416	0.970888
2	2	55	1.65	72	26.4463	2.5	0	0	0	0	0	11.818	4.98	0.2681	0.2071	0.2152	0.061	0.0529	0.194	0.145	0.154	0.049	0.04	107.619	115.213	154.594	16.7796	28.9086	45.4358	46.2384	19.4505	40.7552	60.2368	105.698	59.1238	68.8103	137.52	3.79168	4.0064	2.01668	0.576994	1.85181	1.56539	2.73892	4.34179	2.40742	1.84859	1.28505	1.39601
2	2	61	1.57	62	25.1532	2	0	0	0	0	0	9.54	5.86	0.239222	0.156	0.201111	0.0832222	0.0381111	0.172	0.114	0.132	0.058	0.04	100.251	178.605	241.61	14.8011	7.95515	22.6494	37.7632	17.7323	23.4757	42.3574	16.4626	26.3976	41.5995	498.86	2.71242	1.13964	0.90324	0.249504	0.5239	0.669511	1.2591	1.29359	1.0946	1.05394	0.945274	1.08514
2	2	63	1.53	57	24.3496	1.5	0	0	0	0	0	12.96	8.94	0.3011	0.2464	0.2507	0.0547	0.0504	0.257	0.202	0.211	0.055	0.046	136.342	215.726	210.028	38.7593	10.4114	21.2809	84.9841	14.0037	29.6098	57.9618	18.1747	28.7387	80.2155	695.12	1.42926	1.10954	1.97432	0.408364	0.765145	1.88371	1.46203	1.35464	2.24845	1.53147	1.55634	0.958846
2	1	64	1.76	78.2	25.2454	0	0	0	0	0	0	13	9.4	0.2462	0.1731	0.1756	0.0731	0.0706	0.205	0.139	0.141	0.066	0.064	180.915	160.696	85.9627	19.5161	0.0689987	18.6224	36.0232	0.569488	58.5376	60.1323	0.547484	23.5727	28.5584	1019.85	7.01384	2.6906	2.34945	1.4555	0.572051	1.00079	3.44126	0.703424	0.824072	0.737654	0.871305	0.960176
2	2	61	1.53	55.3	23.6234	0	0	0	0	0	0	15.36	11.08	0.2593	0.1972	0.1909	0.0621	0.0684	0.21	0.16	0.158	0.05	0.052	95.8198	115.443	181.712	28.2735	13.6225	23.7505	37.3597	16.6923	31.7901	43.1705	17.3568	30.3425	45.6574	298.11	2.98558	1.79863	2.75219	0.494403	0.914166	1.73905	2.36952	2.22021	2.86052	1.25432	1.11361	1.15975
2	2	62	1.63	82.9	31.2018	0	0	0	0	0	0	6.92	3.448	0.2793	0.2177	0.2217	0.0616	0.0576	0.238	0.164	0.178	0.074	0.06	193.322	86.9748	134.495	18.7369	11.0081	25.1444	46.0158	14.3933	18.2694	31.2622	73.9742	90.4498	76.7048	43.352	2.86046	2.16644	1.61683	1.38556	1.7114	2.28201	3.52192	2.19828	1.93906	0.964586	0.868604	1.31547
2	2	57	1.57	75	30.4272	0	0	0	0	0	0	8.7	6.2	0.258	0.1821	0.1844	0.0759	0.0736	0.208	0.141	0.141	0.067	0.067	195.957	117.074	166.282	18.1656	12.7051	31.7288	57.8396	12.4465	22.634	54.3544	34.1528	31.559	62.8142	234.28	2.95	2.25	1.09682	0.376294	0.919286	1.37483	1.05101	1.28472	1.15907	0.946559	1.13828	1.29333
2	2	54	1.57	50	20.2848	2	0	0	0	0	0	12.68	22.2	0.2142	0.196	0.152778	0.1946	0.0767	0.159	0	0.118	0.159	0.041	136.341	205.823	166.84	36.0433	35.3658	57.3808	86.6271	33.5457	57.22	84.2829	48.7644	55.2352	71.9513	199.54	3.09149	1.61899	1.55829	0.661439	1.11841	1.40803	2.2983	1.9918	1.69112	1.43978	1.6715	1.27765
2	2	64	1.6	54	21.0937	0	0	0	0	0	0	16.86	18.02	0.2557	0.1899	0.1823	0.0658	0.0734	0.216	0.16	0.158	0.056	0.058	98.8532	59.2816	83.2873	11.8716	21.7399	36.1303	48.605	22.4086	33.1526	54.2588	41.8304	54.6522	71.2285	334.14	2.47913	1.13379	1.44946	0.348836	0.566766	1.06099	1.68761	1.40312	1.76082	1.30617	1.27396	0.927587
2	1	74	1.77	73	23.3011	1	0	0	0	0	0	8.4	4.18	0.2601	0.197	0.212333	0.0631	0.069	0.226	0.165	0	0.061	0.226	194.101	193.563	158.282	29.0739	17.5676	22.7628	51.9347	25.1787	43.3535	57.6258	77.342	112.113	75.5393	864.957	2.21756	1.84993	1.74406	0.91634	1.87936	2.44998	2.22341	2.22967	1.94396	0.964874	1.07712	0.876736
2	2	60	1.7	78	26.9896	0	0	0	0	0	0	8.14	30.14	0.231778	0.1278	0.2052	0.160778	0.117778	0.207	0.15	0.154	0.057	0.053	203.928	156.304	125.507	38.2333	9.93735	33.1999	57.1994	18.7246	31.0929	61.5176	12.9232	49.2594	61.5492	62.73	3.27389	2.75522	3.63191	1.69077	2.73774	4.15795	3.82965	3.10121	3.1881	1.08341	0.633882	0.760891
2	2	74	1.64	62	23.0518	1	0	0	0	0	0	7.06	9.44	0.2894	0.2445	0.2419	0.0449	0.0475	0.223	0.183	0.194	0.04	0.029	139.855	68.11	83.2748	29.5329	27.6216	46.8667	68.1231	32.3456	48.1015	66.9206	62.682	95.2867	128.988	337.49	4.6933	4.56615	2.45732	1.14519	2.02039	2.55385	3.87718	3.73507	3.02515	0.88367	1.10643	0.689556
